# Supplementary material for: Effects of Inorganic Fluoride and the Fluoroquinolone Antibiotic Pefloxacin on the Growth and Microbiome Structure of Eruca sativa L
Source: Int J Mol Sci. 2026 Mar 24;27(7):2931. doi: 10.3390/ijms27072931 (PMC13073882; doi:10.3390/ijms27072931)
Supplement: Supplementary file 1 [file ijms-27-02931-s001.zip]

Archive with 1 entries (1 files):
- ijms-4193635-supplementary.pdf
